# Supplementary material for: Detection and functional analysis of horizontal gene transfer events in the ciliate Euplotes
Source: Front Microbiol. 2026 Apr 8;17:1782463. doi: 10.3389/fmicb.2026.1782463 (PMC13071891; doi:10.3389/fmicb.2026.1782463)
Supplement: Supplementary file 2 [file Table_2.xlsx]

## Sheet: E. woodruffi
Table S2. Detail information of HGT genes in five Euplotes species.
Genome ID	Telomere number	Gene ID	Transcripts ID	Length	GC %	NCBI_best_hit	E-value	Protein_domain	Gene_ontology_annotation	KEGG_ortholog
JAJLLT010000986.1	1	evm.model.JAJLLT010000986.1.1	-	397	32.24	YfhO family protein [Emticicia aquatica]	1.49e-56	-	-	-
JAJLLT010001116.1	1	evm.model.JAJLLT010001116.1.1	-	395	19.49	DUF1460 domain-containing protein [Emticicia aquatica]	1.96e-37	PF07313	GO:0045493; GO:0016798	-
JAJLLT010001415.1	1	evm.model.JAJLLT010001415.1.1	-	473	29.18	PTS sugar transporter subunit IIC [Aquella oligotrophica]	1.18e-43	-	GO:0009401; GO:0008982; GO:0016301; GO:0090588; GO:0005886	K02810
JAJLLT010010964.1	2	evm.model.JAJLLT010010964.1.1	TRINITY_DN25226_c0_g1_i1	2280	33.51	2-succinyl-6-hydroxy-2,4-cyclohexadiene-1-carboxylate synthase [Plectonema radiosum]	4.01e-07	-	GO:0009234; GO:0042372; GO:0016829; GO:0070205	-
JAJLLT010011103.1	1	evm.model.JAJLLT010011103.1.3	TRINITY_DN34710_c0_g1_i1	3145	27.54	ATP-binding protein, partial [Alcanivorax sp. HI0044]	1.39e-31	PF02518	-	K07678
JAJLLT010011978.1	1	evm.model.JAJLLT010011978.1.1	TRINITY_DN28221_c1_g3_i5	2721	42.85	response regulator [Nitrospirales bacterium LBB_01]	7.62e-32	PF02518	-	K07678
JAJLLT010012036.1	1	evm.model.JAJLLT010012036.1.1	TRINITY_DN23944_c0_g6_i1	1140	35.7	ATP-binding protein [Clostridium cavendishii]	1.77e-24	PF02518	GO:0000160; GO:0007165; GO:0000155; GO:0004673; GO:0016301; GO:0005886; GO:0016020	-
JAJLLT010013330.1	2	evm.model.JAJLLT010013330.1.1	TRINITY_DN25408_c0_g1_i1	3212	34.25	glutaminase, partial [bacterium]	6.36e-110	PF04960	GO:0006537; GO:0006541; GO:0006543; GO:0004359; GO:0016787	K01425
JAJLLT010013505.1	2	evm.model.JAJLLT010013505.1.2	TRINITY_DN31233_c0_g1_i1	5212	32.66	putative Ig domain-containing protein [Pectobacterium quasiaquaticum]	6.48e-18	PF06011	GO:0007156; GO:0005509; GO:0043236; GO:0005886; GO:0008305; GO:0016011; GO:0016020; GO:0042383	-
JAJLLT010013780.1	2	evm.model.JAJLLT010013780.1.1	TRINITY_DN22720_c0_g1_i3	3241	36.87	DMT family transporter [Ulvibacter litoralis]	8.13e-16	PF00892	GO:0016020	-
JAJLLT010014506.1	1	evm.model.JAJLLT010014506.1.2	-	6485	32.15	putative Ig domain-containing protein [Pectobacterium brasiliense]	1.44e-15	-	GO:0007154; GO:0007156; GO:0005509; GO:0043236; GO:0005886; GO:0016011; GO:0016020; GO:0042383	-
JAJLLT010014599.1	1	evm.model.JAJLLT010014599.1.1	-	4211	32.94	putative Ig domain-containing protein [Pectobacterium polonicum]	1.46e-15	PF05345	GO:0007156; GO:0005509; GO:0043236; GO:0005576; GO:0005886; GO:0016011; GO:0016020; GO:0042383	K01349
JAJLLT010016763.1	1	evm.model.JAJLLT010016763.1.1	TRINITY_DN15539_c0_g3_i1	2310	33.98	putative Ig domain-containing protein [Pectobacterium carotovorum]	6.93e-57	PF05345	GO:0007156; GO:0005509; GO:0043236; GO:0005886; GO:0016011; GO:0016020; GO:0042383	-
JAJLLT010018263.1	2	evm.model.JAJLLT010018263.1.1	TRINITY_DN25734_c0_g1_i3	1220	34.34	DMT family transporter [Aliivibrio fischeri]	1e-06	PF00892	GO:0016020	-
JAJLLT010018976.1	2	evm.model.JAJLLT010018976.1.1	TRINITY_DN6985_c0_g1_i1	1247	36.33	3-mercaptopyruvate sulfurtransferase [Rhodovibrio sodomensis]	5.74e-37	PF00581	GO:0004792; GO:0016783; GO:0005829	K01011
JAJLLT010019302.1	1	evm.model.JAJLLT010019302.1.1	-	1839	26.43	MAG: adenosine deaminase [Neisseriales bacterium]	2.86e-101	-	GO:0032259; GO:0003676; GO:0009007	-
JAJLLT010019302.1	1	evm.model.JAJLLT010019302.1.2	-	1839	26.43	MAG: metallophosphoesterase [Neisseriales bacterium]	2.35e-124	PF13651	GO:0042545; GO:0016787	-
JAJLLT010019557.1	1	evm.model.JAJLLT010019557.1.1	-	1535	37.26	pseudouridine synthase [Undibacterium macrobrachii]	3.43e-211	PF00849	GO:0000455; GO:0003723; GO:0009982; GO:0140098	K06177
JAJLLT010019943.1	2	evm.model.JAJLLT010019943.1.1	TRINITY_DN3531_c0_g1_i1	1136	34.95	MOSC domain-containing protein [Cellulophaga sp. HaHaR_3_176]	6.39e-15	PF03473	GO:0042126; GO:0043545; GO:0003824; GO:0008265; GO:0008940; GO:0030151; GO:0030170; GO:0043546; GO:0005743; GO:0016020	K27318
JAJLLT010020489.1	2	evm.model.JAJLLT010020489.1.1	TRINITY_DN26477_c0_g1_i2	1056	27.84	macro domain-containing protein [Caldicellulosiruptor acetigenus]	5.22e-06	PF01661	-	-
JAJLLT010020772.1	2	evm.model.JAJLLT010020772.1.1	TRINITY_DN18842_c0_g1_i1	996	31.22	glutaminyl-peptide cyclotransferase [Filimonas lacunae]	3.87e-43	PF05096	GO:0016603; GO:0016740; GO:0016746	-
JAJLLT010021056.1	1	evm.model.JAJLLT010021056.1.2	TRINITY_DN28320_c0_g2_i8	748	33.96	MAG: tRNA (adenosine(37)-N6)-dimethylallyltransferase MiaA [Neisseriales bacterium]	3.77e-30	PF01715	GO:0006400; GO:0005524; GO:0009824; GO:0052381	K00791
JAJLLT010021147.1	1	evm.model.JAJLLT010021147.1.1	-	646	25.54	phage holin family protein [Pedobacter boryungensis]	8.71e-30	PF12732	-	-
JAJLLT010022071.1	2	evm.model.JAJLLT010022071.1.2	TRINITY_DN27056_c0_g1_i2	1481	30.32	appr-1-p processing domain protein [Thermosipho africanus TCF52B]	1.53e-06	-	GO:0010629; GO:0045892; GO:0060335; GO:0003714; GO:0003950; GO:0044389; GO:1990404; GO:0005737	-
JAJLLT010022191.1	2	evm.model.JAJLLT010022191.1.1	TRINITY_DN35631_c0_g1_i1	1505	33.09	metallophosphoesterase [Aestuariibacter sp. GS-14]	9.96e-14	PF00149	GO:0003993; GO:0008198; GO:0008199; GO:0016787; GO:0046872	K14379
JAJLLT010022845.1	2	evm.model.JAJLLT010022845.1.1	TRINITY_DN26226_c0_g1_i1	1315	37.87	3-mercaptopyruvate sulfurtransferase [Novosphingobium kunmingense]	9.04e-40	PF00581	GO:0004792; GO:0016740; GO:0005829	K01011
JAJLLT010025000.1	2	evm.model.JAJLLT010025000.1.2	TRINITY_DN3401_c0_g1_i1	5008	29.79	response regulator [Treponema pedis]	1.23e-33	PF02518;PF00072	GO:0000160; GO:0071474; GO:0000155; GO:0004673; GO:0016301; GO:0005634; GO:0005886; GO:0016020	K07678
JAJLLT010026290.1	2	evm.model.JAJLLT010026290.1.1	TRINITY_DN21890_c0_g1_i1	1285	30.66	DMT family transporter [Tamlana agarivorans]	3.64e-07	PF00892	-	-
JAJLLT010026399.1	2	evm.model.JAJLLT010026399.1.1	TRINITY_DN30271_c0_g1_i1	4234	30.96	ankyrin repeat domain-containing protein [Brachyspira pilosicoli]	1.77e-06	PF00023	-	K09259
JAJLLT010026624.1	2	evm.model.JAJLLT010026624.1.1	TRINITY_DN15342_c0_g3_i1	4837	31.88	hypothetical protein A2Y41_10165 [Spirochaetes bacterium GWB1_36_13]	1.78e-06	-	GO:0000160; GO:0007165; GO:0071474; GO:0000155; GO:0004673; GO:0016020	-
JAJLLT010026815.1	2	evm.model.JAJLLT010026815.1.1	TRINITY_DN28065_c0_g1_i1	1853	35.46	cellulase family glycosylhydrolase [Gramella sp. AN32]	3.26e-122	PF00150	GO:0005975; GO:0004553; GO:0016985	K19355
JAJLLT010027791.1	1	evm.model.JAJLLT010027791.1.1	TRINITY_DN5630_c0_g1_i1	3553	29.33	ATP-binding protein [Halobacteriovorax sp. HLS]	2.64e-26	PF02518;PF00512	-	K07636
JAJLLT010027837.1	2	evm.model.JAJLLT010027837.1.2	TRINITY_DN26382_c0_g1_i1	5133	29.5	response regulator [Prolixibacter bellariivorans]	2.84e-19	PF00072	GO:0016740	-
JAJLLT010028013.1	2	evm.model.JAJLLT010028013.1.1	TRINITY_DN12146_c0_g2_i1	3294	37.8	putative Ig domain-containing protein, partial [Pectobacterium versatile]	6.28e-36	PF05345	GO:0016020	-
JAJLLT010029218.1	2	evm.model.JAJLLT010029218.1.1	TRINITY_DN29607_c0_g1_i1	1002	35.73	MULTISPECIES: 3-mercaptopyruvate sulfurtransferase [Pseudovibrio]	1.27e-32	PF00581	GO:0004792; GO:0016740; GO:0016783; GO:0016784; GO:0005829	K01011
JAJLLT010029427.1	1	evm.model.JAJLLT010029427.1.1	TRINITY_DN26047_c1_g2_i1	10219	26.31	MAG: hypothetical protein B5M49_03365 [Thermotoga sp. 4484_232]	1.07e-35	PF01661	GO:0050794	K15260
JAJLLT010031387.1	2	evm.model.JAJLLT010031387.1.2	TRINITY_DN16601_c0_g2_i1	7839	26.29	macro domain-containing protein [Clostridium kluyveri]	2.42e-30	PF01661	GO:0010629; GO:0045892; GO:0060335; GO:0003714; GO:0003950; GO:0016787; GO:0044389; GO:1990404; GO:0005737	K23518
JAJLLT010031400.1	2	evm.model.JAJLLT010031400.1.1	TRINITY_DN16601_c0_g2_i1	7867	23.96	macro domain-containing protein [Clostridium kluyveri]	6.91e-29	PF01661	GO:0010629; GO:0045892; GO:0060335; GO:0003714; GO:0003950; GO:0016787; GO:0044389; GO:1990404; GO:0005737	-
JAJLLT010031613.1	1	evm.model.JAJLLT010031613.1.1	TRINITY_DN715_c0_g1_i1	3288	32.51	ATP-binding protein [Vibrio pectenicida]	3.77e-17	PF02518	GO:0000160; GO:0071474; GO:0000155; GO:0004673; GO:0005634; GO:0016020	-
JAJLLT010031935.1	1	evm.model.JAJLLT010031935.1.3	TRINITY_DN4060_c0_g1_i1	5941	30.26	macro domain-containing protein [Thermotoga neapolitana]	4.51e-38	PF01661	GO:0006259; GO:0050794; GO:0003824; GO:0005488	K23518
JAJLLT010032373.1	1	evm.model.JAJLLT010032373.1.1	TRINITY_DN27725_c0_g5_i1	2110	34.5	MULTISPECIES: response regulator [unclassified Polaribacter]	4.73e-17	PF02518;PF00072	GO:0016301	-
JAJLLT010032752.1	2	evm.model.JAJLLT010032752.1.1	TRINITY_DN16983_c0_g1_i1	1879	35.55	glutathione-disulfide reductase [Desemzia incerta]	4.02e-141	PF02852	GO:0009987; GO:0000166; GO:0016491	K00383
JAJLLT010032854.1	2	evm.model.JAJLLT010032854.1.1	TRINITY_DN25378_c0_g1_i1	1655	32.39	DUF2804 domain-containing protein [Rhodococcus sp. OK519]	6.12e-12	PF10974	-	-
JAJLLT010033923.1	2	evm.model.JAJLLT010033923.1.1	TRINITY_DN27547_c0_g1_i1	1181	34.12	appr-1-p processing domain protein [Thermosipho africanus TCF52B]	7.35e-22	PF22866	GO:0010629; GO:0045892; GO:0060335; GO:0003714; GO:0003950; GO:0044389; GO:1990404; GO:0005737	-
JAJLLT010033994.1	1	evm.model.JAJLLT010033994.1.1	-	1040	40.87	enoyl-CoA hydratase-related protein [Undibacterium baiyunense]	3.56e-177	PF01661	GO:0006635; GO:0016853	K01692
JAJLLT010003657.1	0	evm.model.JAJLLT010003657.1.1	TRINITY_DN26047_c1_g2_i7	858	26.69	MAG: hypothetical protein B5M49_03365 [Thermotoga sp. 4484_232]	4.28e-07	PF00378	GO:0000731; GO:0006260; GO:0006261; GO:0006281; GO:0006310; GO:0010629; GO:0032508; GO:0045892; GO:0060335; GO:0003677; GO:0003714; GO:0003950; GO:0005524; GO:0008047; GO:0009378; GO:0016887; GO:0017116; GO:0044389; GO:1990404; GO:0005737	-
JAJLLT010003658.1	0	evm.model.JAJLLT010003658.1.1	TRINITY_DN26047_c1_g2_i5	1052	24.05	MAG: hypothetical protein B5M49_03365 [Thermotoga sp. 4484_232]	3.12e-07	-	GO:0000731; GO:0006260; GO:0006261; GO:0006281; GO:0006310; GO:0010629; GO:0032508; GO:0045892; GO:0060335; GO:0003677; GO:0003714; GO:0003950; GO:0005524; GO:0008047; GO:0009378; GO:0016887; GO:0017116; GO:0044389; GO:1990404; GO:0005737	-
JAJLLT010003992.1	0	evm.model.JAJLLT010003992.1.1	TRINITY_DN16474_c0_g1_i1	783	40.61	MAG: hypothetical protein B5M49_03365 [Thermotoga sp. 4484_232]	6.51e-07	-	GO:0000731; GO:0006260; GO:0006261; GO:0006281; GO:0006310; GO:0010629; GO:0032508; GO:0045892; GO:0060335; GO:0003677; GO:0003714; GO:0003950; GO:0005524; GO:0008047; GO:0009378; GO:0016887; GO:0017116; GO:0044389; GO:1990404; GO:0005737	-
JAJLLT010018473.1	2	evm.model.JAJLLT010018473.1.1	TRINITY_DN34004_c0_g1_i1	1812	32.34	MAG: oxidoreductase [Nitrososphaerota archaeon]	3.56e-13	-	GO:0019853;GO:0070485;GO:0010349;GO:0016491;GO:0045290;GO:0005829	-
JAJLLT010016066.1	2	evm.model.JAJLLT010016066.1.1	TRINITY_DN11052_c0_g1_i1	2443	35.45	CTP synthetase [Euryarchaeota archaeon]	1.18e-209	PF06418;PF00117	GO:0006241;GO:0016874;GO:0043167;GO:0005737	K01937
JAJLLT010034606.1	2	evm.model.JAJLLT010034606.1.1	TRINITY_DN32508_c0_g1_i1	630	33.65	protease inhibitor I42 family protein [Methanofollis sp. W23]	3.72e-13	PF09394	GO:0004869	-
JAJLLT010020169.1	2	evm.model.JAJLLT010020169.1.1	TRINITY_DN16717_c0_g1_i1	1364	36.58	cellulase family glycosylhydrolase [Fulvivirga sp. M361]	2.87e-127	-		K19355
JAJLLT010024396.1	2	evm.model.JAJLLT010024396.1.1	TRINITY_DN1910_c0_g2_i1	1363	27.66	peptide-methionine (R)-S-oxide reductase [Marine Group III euryarchaeote CG-Epi2]	2.72e-44	PF01641		K07305
JAJLLT010033047.1	2	evm.model.JAJLLT010033047.1.1	TRINITY_DN35206_c0_g1_i1	1257	34.05	peptide-methionine (R)-S-oxide reductase MsrB [Cytophagales bacterium]	8.48e-21	PF01641		K07305
JAJLLT010011776.1	1	evm.model.JAJLLT010011776.1.1	TRINITY_DN21897_c0_g1_i1	981	33.74	DMT family transporter [uncultured Algibacter sp.]	9e-07	PF00892
JAJLLT010011777.1	1	evm.model.JAJLLT010011777.1.1		1037	33.46	DMT family transporter [uncultured Algibacter sp.]	1e-05	PF00892
JAJLLT010033616.1	1	evm.model.JAJLLT010033616.1.1		2799	27.44	response regulator [Rudanella lutea]	1e-28	PF02518		K07636
JAJLLT010009343.1	1	evm.model.JAJLLT010009343.1.1	TRINITY_DN21742_c0_g1_i1	1122	33.78	CAP domain-containing protein [Scytonematopsis contorta HA4267-MV1]	5e-31	PF00188
JAJLLT010001124.1	1	evm.model.JAJLLT010001124.1.1		443	24.83	RagB/SusD family nutrient uptake outer membrane protein [Bacteroidota bacterium]	3e-59	PF14322
JAJLLT010030592.1	1	evm.model.JAJLLT010030592.1.1	TRINITY_DN24111_c0_g1_i1	2154	33.29	CAP domain-containing protein [Nostoc sp. FACHB-110]	4e-33	PF00188
JAJLLT010001131.1	1	evm.model.JAJLLT010001131.1.1		430	28.84	Gfo/Idh/MocA family oxidoreductase [Bacteroidota bacterium]	5e-50	-
JAJLLT010034500.1	1	evm.model.JAJLLT010034500.1.1		707	36.92	exodeoxyribonuclease I [Undibacterium macrobrachii]	1e-137	PF08411		K01141
JAJLLT010021829.1	1	evm.model.JAJLLT010021829.1.1		602	37.21	PAS domain-containing protein [Bacteroidota bacterium]	2e-50	-
JAJLLT010001020.1	1	evm.model.JAJLLT010001020.1.1		438	25.57	MAG: phosphoenolpyruvate carboxylase [Neisseriales bacterium]	8e-54	-
JAJLLT010026812.1	1	evm.model.JAJLLT010026812.1.1		832	39.66	response regulator transcription factor [Undibacterium baiyunense]	2e-77	PF00072		K14987
JAJLLT010000985.1	1	evm.model.JAJLLT010000985.1.1		397	38.54	hybrid sensor histidine kinase/response regulator [Undibacterium baiyunense]	9e-62	PF07494
JAJLLT010028302.1	1	evm.model.JAJLLT010028302.1.1		833	39.38	DUF6624 domain-containing protein [Undibacterium macrobrachii]	1e-112	-
JAJLLT010012198.1	1	evm.model.JAJLLT010012198.1.1	TRINITY_DN5462_c0_g1_i1	1068	32.96	CAP domain-containing protein, partial [Fischerella thermalis]	3e-19	PF00188
JAJLLT010021104.1	1	evm.model.JAJLLT010021104.1.1		693	40.12	transglutaminase TgpA family protein [Undibacterium macrobrachii]	6e-134	PF11992		K22452
JAJLLT010000966.1	1	evm.model.JAJLLT010000966.1.1		429	27.74	MULTISPECIES: DNA topoisomerase (ATP-hydrolyzing) subunit B [Emticicia]	1e-38	PF00986		K02470
JAJLLT010021163.1	1	evm.model.JAJLLT010021163.1.1		805	28.45	ROK family protein [Aquella oligotrophica]	8e-133	PF00480		K18673
JAJLLT010015513.1	2	evm.model.JAJLLT010015513.1.1	TRINITY_DN15477_c0_g1_i1	5722	32.93	putative Ig domain-containing protein [Chryseosolibacter sp.]	1e-31	PF05345
JAJLLT010032388.1	1	evm.model.JAJLLT010032388.1.1	TRINITY_DN33419_c0_g1_i1	2081	34.41	F0F1 ATP synthase subunit beta [Emticicia sp. W12TSBA100-4]	7e-92	PF00069;PF00006		K02112
JAJLLT010001261.1	1	evm.model.JAJLLT010001261.1.1		370	24.05	MULTISPECIES: ArsR/SmtB family transcription factor [Emticicia]	4e-39	PF01022
JAJLLT010022599.1	1	evm.model.JAJLLT010022599.1.1		2593	36.02	methionine ABC transporter ATP-binding protein [Undibacterium baiyunense]	4e-158	PF00005		K02071
JAJLLT010000228.1	1	evm.model.JAJLLT010000228.1.1	TRINITY_DN3472_c0_g1_i1	413	32.69	glutaminyl-peptide cyclotransferase [Anaerolineae bacterium]	7e-15	PF05096

## Sheet: E. aediculatus
Genome ID	Telomere number	Gene ID	Transcripts ID	Length	GC %	NCBI_best_hit	E-value	Protein_domain	Gene_ontology_annotation	KEGG_ortholog
JAQGFW010001082.1	1	evm.model.JAQGFW010001082.1.1	TRINITY_DN57774_c0_g1_i6	5023	16.29	macro domain-containing protein [Clostridium novyi]	1.74e-38	PF01661	GO:0010629; GO:0045892; GO:0060335; GO:0003714; GO:0003950; GO:0016787; GO:0044389; GO:1990404; GO:0005737	K15260
JAQGFW010002071.1	2	evm.model.JAQGFW010002071.1.1	TRINITY_DN46602_c2_g2_i1	10624	16.59	macro domain-containing protein [Propionispora sp. 2/2-37]	1.36e-33	PF01661	GO:0010629; GO:0045892; GO:0060335; GO:0003714; GO:0003950; GO:0016787; GO:0044389; GO:1990404; GO:0005737	K23518
JAQGFW010002539.1	2	evm.model.JAQGFW010002539.1.1	TRINITY_DN82537_c0_g1_i1	4546	28.07	putative Ig domain-containing protein [Pectobacterium polonicum]	2.14e-12	-	GO:0007156; GO:0005509; GO:0043236; GO:0005886; GO:0008305; GO:0016011; GO:0016020; GO:0042383	-
JAQGFW010006296.1	1	evm.model.JAQGFW010006296.1.2	TRINITY_DN56889_c0_g4_i6	2848	25.14	response regulator [Prolixibacter bellariivorans]	1.16e-17	PF00072	GO:0016301	-
JAQGFW010008270.1	1	evm.model.JAQGFW010008270.1.1	TRINITY_DN56633_c2_g1_i4	1319	27.75	hypothetical protein MHK_009349, partial [Candidatus Magnetomorum sp. HK-1]	9.19e-21	PF05345	GO:0110165	-
JAQGFW010008444.1	1	evm.model.JAQGFW010008444.1.1	TRINITY_DN44978_c0_g1_i1	1313	21.02	sulfurtransferase [Aquimarina sp. AU119]	3.52e-22	PF00581	GO:0004792; GO:0016740; GO:0005829	-
JAQGFW010009292.1	2	evm.model.JAQGFW010009292.1.1	TRINITY_DN49530_c0_g1_i1	1122	24.33	macro domain-containing protein [Thermotoga neapolitana]	1.76e-49	PF01661	GO:0006260; GO:0006281; GO:0050794; GO:0003678; GO:0005488	K15261
JAQGFW010009992.1	2	evm.model.JAQGFW010009992.1.1	TRINITY_DN53451_c0_g1_i1	1063	29.26	3-mercaptopyruvate sulfurtransferase [Morganella psychrotolerans]	5.79e-39	PF00581	GO:0004792; GO:0016740; GO:0005829; GO:0016020	K01011
JAQGFW010010172.1	2	evm.model.JAQGFW010010172.1.1	TRINITY_DN34696_c0_g2_i1	1368	28.22	3-mercaptopyruvate sulfurtransferase [Mixta intestinalis]	7.08e-39	PF00581	GO:0004792; GO:0016740; GO:0005829	K01011
JAQGFW010010532.1	2	evm.model.JAQGFW010010532.1.1	-	712	31.46	MULTISPECIES: GNAT family N-acetyltransferase [unclassified Shewanella]	5.55e-10	PF00583	GO:0032918; GO:0004145; GO:0008080; GO:0016740; GO:0016747; GO:0019809; GO:0005737	-
JAQGFW010010787.1	2	evm.model.JAQGFW010010787.1.1	TRINITY_DN47862_c0_g1_i2	3626	21.46	sulfurtransferase [Sphingomonas sediminicola]	2.28e-29	PF00581	GO:0004792; GO:0016740; GO:0016783; GO:0016784; GO:0005739; GO:0005829	-
JAQGFW010010834.1	2	evm.model.JAQGFW010010834.1.1	TRINITY_DN43345_c0_g2_i2	1720	30.93	rRNA (adenine(1618)-N(6))-methyltransferase [Aliivibrio sp. 1S165]	2.74e-46	PF05971	GO:0006364; GO:0006725; GO:0032259; GO:0070475; GO:1901360; GO:0008168; GO:0008988; GO:0052907; GO:0005737	K11393
JAQGFW010011351.1	1	evm.model.JAQGFW010011351.1.1	TRINITY_DN51495_c0_g1_i6	1239	25.91	response regulator [Arcobacter defluvii]	3.9e-10	PF02518	GO:0000160; GO:0007165; GO:0071474; GO:0000155; GO:0004673; GO:0005524; GO:0009927; GO:0016301; GO:0016020	-
JAQGFW010012101.1	1	evm.model.JAQGFW010012101.1.1	TRINITY_DN56633_c2_g1_i1	3055	29.79	putative Ig domain-containing protein [Calothrix elsteri]	1.63e-37	PF05345	GO:0007156; GO:0005509; GO:0043236; GO:0005886; GO:0016011; GO:0016020; GO:0042383	-
JAQGFW010012528.1	1	evm.model.JAQGFW010012528.1.1	TRINITY_DN41026_c0_g1_i1	1382	26.19	DMT family transporter [Mariniflexile sp. TRM1-10]	1.5e-10	PF00892	-	-
JAQGFW010012922.1	1	evm.model.JAQGFW010012922.1.1	TRINITY_DN56633_c2_g1_i4	1457	24.37	putative Ig domain-containing protein [Pectobacterium carotovorum]	1.28e-14	PF05345	GO:0005886	-
JAQGFW010013410.1	2	evm.model.JAQGFW010013410.1.1	TRINITY_DN24948_c0_g2_i1	1382	26.48	DMT family transporter [Polaribacter tangerinus]	5.78e-08	PF00892	-	-
JAQGFW010016083.1	1	evm.model.JAQGFW010016083.1.1	TRINITY_DN41105_c0_g1_i1	13079	22.43	putative Ig domain-containing protein [Planktothrix agardhii]	6.16e-47	PF05345	GO:0007156; GO:0005509; GO:0043236; GO:0005886; GO:0008305; GO:0016011; GO:0016020; GO:0042383	-
JAQGFW010017877.1	2	evm.model.JAQGFW010017877.1.1	TRINITY_DN50641_c1_g2_i3	3890	24.32	circadian input kinase A [Geminocystis sp. NIES-3709]	5.26e-33	PF02518	-	K07636
JAQGFW010018318.1	2	evm.model.JAQGFW010018318.1.1	TRINITY_DN9930_c0_g1_i1	771	25.42	lysozyme [Campylobacter lanienae]	1.75e-08	PF00959	GO:0031640; GO:0042742; GO:0003796; GO:0003824	-
JAQGFW010019131.1	1	evm.model.JAQGFW010019131.1.1	TRINITY_DN36734_c0_g1_i1	1858	21.42	macro domain-containing protein [Propionispora sp. 2/2-37]	5.28e-34	PF01661	GO:0010629; GO:0045892; GO:0060335; GO:0003714; GO:0003950; GO:0016787; GO:0044389; GO:1990404; GO:0005737	K23518
JAQGFW010021230.1	1	evm.model.JAQGFW010021230.1.1	TRINITY_DN20421_c0_g2_i1	5911	19.52	CAP domain-containing protein [Brasilonema bromeliae]	1.15e-23	PF00188	GO:0006508; GO:0008233	-
JAQGFW010021765.1	2	evm.model.JAQGFW010021765.1.1	TRINITY_DN46706_c2_g1_i1	867	31.03	MAG: hypothetical protein KatS3mg031_0319 [Chitinophagales bacterium]	5.05e-08	PF01852	GO:0008289	-
JAQGFW010022087.1	1	evm.model.JAQGFW010022087.1.1	TRINITY_DN47384_c0_g1_i2	1916	19.15	macro domain-containing protein [Thermotoga neapolitana]	1.36e-49	PF01661	GO:0006259; GO:0050794; GO:0003824; GO:0005488	K23518
JAQGFW010023312.1	1	evm.model.JAQGFW010023312.1.1	TRINITY_DN1631_c0_g1_i1	2286	26.68	MAG: CAP domain-containing protein [bacterium]	1.19e-31	PF00188	GO:0006508; GO:0008233	-
JAQGFW010024964.1	1	evm.model.JAQGFW010024964.1.1	TRINITY_DN50663_c0_g1_i1	912	24.67	MULTISPECIES: DMT family transporter [Fusobacterium]	2.79e-07	PF00892	GO:0016020	-
JAQGFW010027680.1	1	evm.model.JAQGFW010027680.1.1	TRINITY_DN99778_c0_g1_i1	1231	32.66	DMT family transporter [Nonlabens ulvanivorans]	3.84e-10	PF00892	-	-
JAQGFW010028649.1	2	evm.model.JAQGFW010028649.1.1	TRINITY_DN5264_c0_g1_i1	1274	28.18	3-mercaptopyruvate sulfurtransferase [Rhodovibrio sodomensis]	1.97e-34	PF00581	GO:0004792; GO:0016740; GO:0005829	K01011
JAQGFW010028802.1	1	evm.model.JAQGFW010028802.1.1	TRINITY_DN56842_c0_g2_i2	7497	22.6	putative Ig domain-containing protein [Planktothrix agardhii]	7.16e-12	-	GO:0007156; GO:0005509; GO:0043236; GO:0005886; GO:0008305; GO:0016011; GO:0016020; GO:0042383	-
JAQGFW010029017.1	2	evm.model.JAQGFW010029017.1.1	TRINITY_DN37447_c0_g1_i2	660	24.09	MULTISPECIES: thiol-disulfide oxidoreductase DCC family protein [Bacillaceae]	2.24e-19	PF04134	GO:0015035	-
JAQGFW010030692.1	1	evm.model.JAQGFW010030692.1.1	TRINITY_DN27095_c0_g1_i1	763	28.44	peptide deformylase [Candidatus Moranbacteria bacterium CG06_land_8_20_14_3_00_43_56]	1.8e-16	PF01327	GO:0006412; GO:0016787; GO:0042586; GO:0046872	-
JAQGFW010031031.1	2	evm.model.JAQGFW010031031.1.1	TRINITY_DN37109_c0_g2_i1	5513	23.69	hypothetical protein A2Z98_15215 [Spirochaetes bacterium GWB1_27_13]	7.89e-37	PF00512;PF02518	GO:0016301	K07678
JAQGFW010031702.1	1	evm.model.JAQGFW010031702.1.1	TRINITY_DN20421_c0_g1_i1	2625	31.62	MULTISPECIES: CAP domain-containing protein [unclassified Calothrix]	1.84e-30	PF00188	GO:0006508; GO:0008233	-
JAQGFW010031840.1	1	evm.model.JAQGFW010031840.1.1	TRINITY_DN43863_c0_g1_i1	1043	31.54	MAG: class I SAM-dependent methyltransferase [Planctomycetota bacterium]	1.3e-17	PF08241	GO:0006744; GO:0032259; GO:0008168; GO:0008757	-
JAQGFW010032023.1	2	evm.model.JAQGFW010032023.1.2	TRINITY_DN98197_c0_g1_i1	3330	19.22	ATP-binding protein [Paenibacillus validus]	9.86e-35	PF02518	-	K07648
JAQGFW010032437.1	1	evm.model.JAQGFW010032437.1.1	TRINITY_DN52799_c0_g1_i1	3227	26.46	glutathione-disulfide reductase [Desemzia incerta]	7.63e-144	PF02852;PF07992	GO:0009987; GO:0000166; GO:0016491; GO:0005737	K00383
JAQGFW010033009.1	2	evm.model.JAQGFW010033009.1.1	TRINITY_DN49088_c0_g2_i3	4433	23.12	RICIN domain-containing protein [Dawidia cretensis]	1.32e-11	PF07691;PF13948	-	-
JAQGFW010033342.1	1	evm.model.JAQGFW010033342.1.1	TRINITY_DN46089_c0_g1_i1	1670	31.92	MULTISPECIES: 3-mercaptopyruvate sulfurtransferase [Pseudovibrio]	6.9e-32	PF00581	GO:0004792; GO:0016740; GO:0016783; GO:0016784; GO:0005829	K01011
JAQGFW010033627.1	1	evm.model.JAQGFW010033627.1.1	TRINITY_DN52854_c0_g2_i5	7565	16.76	macro domain-containing protein [Clostridium novyi]	1.52e-32	PF01661	GO:0010629; GO:0045892; GO:0060335; GO:0003714; GO:0003950; GO:0016787; GO:0044389; GO:1990404; GO:0005737	K15260
JAQGFW010034005.1	2	evm.model.JAQGFW010034005.1.1	TRINITY_DN40378_c0_g1_i1	2073	23.64	trypsin-like peptidase domain-containing protein [Dysosmobacter sp. BX15]	5.58e-13	PF13365	GO:0006508; GO:0006515; GO:0012501; GO:0043065; GO:0004252; GO:0008233; GO:0042597	K04691
JAQGFW010011611.1	0	evm.model.JAQGFW010011611.1.1	TRINITY_DN8499_c0_g2_i1	5683	18.76	ATP-binding protein [Arcobacter acticola]	1.16e-31	PF02518	-	K07648
JAQGFW010026132.1	0	evm.model.JAQGFW010026132.1.1	TRINITY_DN42845_c0_g1_i1	1691	27.5	sensory box sensor histidine kinase/response regulator[Paenibacillus sp. JCM 10914]	1.53e-23	PF02518	GO:0016301	K07678
JAQGFW010000416.1	0	evm.model.JAQGFW010000416.1.1	TRINITY_DN54893_c0_g2_i3	5245	29.06	putative Ig domain-containing protein, partial [Pectobacterium brasiliense]	2.79e-12	PF05345	-	-
JAQGFW010006050.1	0	evm.model.JAQGFW010006050.1.1	TRINITY_DN57934_c0_g3_i6	2119	28.03	putative Ig domain-containing protein [Magnetococcus marinus]	1.6e-12	PF05345	GO:0007156; GO:0005509; GO:0043236; GO:0005576; GO:0005886; GO:0008305; GO:0016011; GO:0016020; GO:0042383	-
JAQGFW010009165.1	0	evm.model.JAQGFW010009165.1.2	TRINITY_DN57634_c2_g1_i13	6589	19.41	macro domain-containing protein [Thermotoga neapolitana]	3.95e-35	PF01661	GO:0010629; GO:0045892; GO:0060335; GO:0003714; GO:0003950; GO:0016787; GO:0044389; GO:1990404; GO:0005634; GO:0005737	K23518
JAQGFW010010208.1	0	evm.model.JAQGFW010010208.1.1	TRINITY_DN57607_c0_g5_i1	13543	20.86	putative Ig domain-containing protein [Pectobacterium punjabense]	3.85e-42	PF05345	-	-
JAQGFW010013933.1	0	evm.model.JAQGFW010013933.1.1	TRINITY_DN56633_c2_g1_i4	2045	27.43	hypothetical protein BCD67_02670 [Oscillatoriales cyanobacterium USR001]	1.09e-13	PF05345	GO:0005886	-
JAQGFW010014709.1	0	evm.model.JAQGFW010014709.1.1	TRINITY_DN22364_c0_g2_i1	3021	40.88	hypothetical protein, partial [Escherichia coli]	5.2e-73	-	GO:0016020	-
JAQGFW010018145.1	0	evm.model.JAQGFW010018145.1.1	TRINITY_DN78883_c0_g1_i1	2629	19.17	MULTISPECIES: macro domain-containing protein [unclassified Clostridium]	1.11e-35	PF01661	GO:0010629; GO:0045892; GO:0060335; GO:0003714; GO:0003950; GO:0016787; GO:0044389; GO:1990404; GO:0005737	K15260
JAQGFW010020420.1	0	evm.model.JAQGFW010020420.1.1	TRINITY_DN48816_c0_g1_i3	1281	25.06	ATP-binding protein [Clostridium tyrobutyricum]	8.69e-07	PF02518	GO:0000160; GO:0071474; GO:0000155; GO:0004673; GO:0009927; GO:0016301; GO:0016772; GO:0005886; GO:0016020	-
JAQGFW010024904.1	0	evm.model.JAQGFW010024904.1.2	TRINITY_DN33402_c0_g1_i1	2630	29.39	CoA transferase subunit B [Acidobacteria bacterium]	5.55e-83	PF01144	GO:0046950; GO:0008260	K01029
JAQGFW010028196.1	0	evm.model.JAQGFW010028196.1.2	TRINITY_DN57934_c0_g3_i6	12442	20.05	putative Ig domain-containing protein [Magnetococcus marinus]	1.38e-18	-	GO:0016020	-
JAQGFW010032639.1	0	evm.model.JAQGFW010032639.1.3	TRINITY_DN57607_c0_g5_i1	22020	20.15	putative Ig domain-containing protein [Pectobacterium punjabense]	7.98e-31	PF05345	GO:0007156; GO:0005509; GO:0031072; GO:0043236; GO:0051082; GO:0005886; GO:0008305; GO:0016011; GO:0016020; GO:0042383	-
JAQGFW010019078.1	2	evm.model.JAQGFW010019078.1.1	TRINITY_DN32317_c0_g1_i1	2448	30.15	CTP synthetase [Euryarchaeota archaeon]	3.26e-208	PF06418;PF00117	GO:0006241;GO:0016874;GO:0043167;GO:0005737	K01937
JAQGFW010014474.1	2	evm.model.JAQGFW010014474.1.1	TRINITY_DN52609_c0_g1_i1	1383	31.81	MULTISPECIES: cellulase family glycosylhydrolase [unclassified Imperialibacter]	1.7e-123			K19355
JAQGFW010013619.1	2	evm.model.JAQGFW010013619.1.1	TRINITY_DN52692_c0_g1_i2	1885	28.06	cellulase family glycosylhydrolase [Gramella sp. AN32]	2.65e-122	PF00150		K19355
JAQGFW010018558.1	2	evm.model.JAQGFW010018558.1.1	TRINITY_DN5243_c0_g1_i1	1310	27.79	peptide-methionine (R)-S-oxide reductase MsrB [Nitrospinae bacterium]	6.87e-21	PF01641		K07305
JAQGFW010010243.1	1	evm.model.JAQGFW010010243.1.1	TRINITY_DN52408_c0_g1_i1	2774	29.34	Putative Ig domain family [Synechococcus sp. PCC 7335]	6e-37	PF05345
JAQGFW010010357.1	0	evm.model.JAQGFW010010357.1.1	TRINITY_DN45523_c0_g1_i1	5988	25.25	putative Ig domain-containing protein, partial [Pectobacterium actinidiae]	1e-35	PF05345
JAQGFW010001837.1	1	evm.model.JAQGFW010001837.1.1	TRINITY_DN42845_c1_g1_i2	1413	27.18	sensor histidine kinase, partial [Azohydromonas australica]	2e-25	PF02518		K07636
JAQGFW010024474.1	2	evm.model.JAQGFW010024474.1.1		3043	23.6	3-mercaptopyruvate sulfurtransferase [Alphaproteobacteria bacterium]	1e-28	PF00581

## Sheet: E. amieti
Genome ID	Telomere number	Gene ID	Transcripts ID	Length	GC %	NCBI_best_hit	E-value	Protein_domain	Gene_ontology_annotation	KEGG_ortholog
Contig11075	1	evm.model.Contig11075.1	TRINITY_GG_17064_c0_g1_i2	366	39.62	ATP-binding protein [Pseudoclostridium thermosuccinogenes]	3.77e-07	PF02518	GO:0051716; GO:0004673	-
Contig14595	2	evm.model.Contig14595.1	TRINITY_GG_7974_c0_g1_i1	577	35.88	RidA family protein [Anaerolineaceae bacterium]	2.4e-30	PF01042	GO:0019239; GO:0005829	K09022
Contig16487	1	evm.model.Contig16487.1	TRINITY_GG_29975_c0_g1_i1	718	37.19	Signal transduction histidine-protein kinase BarA [Verrucomicrobia bacterium ADurb.Bin474]	1.19e-20	PF02518	GO:0051716; GO:0016301	K07678
Contig17956	2	evm.model.Contig17956.1	TRINITY_GG_7266_c0_g1_i1	838	37.59	transporter substrate-binding domain-containing protein [Pseudomonas sp. ADAK21]	2.97e-16	PF02518	-	K07648
Contig18690	2	evm.model.Contig18690.1	TRINITY_GG_9267_c0_g1_i1	891	38.95	O-methyltransferase [Hahella sp. CCB-MM4]	6.38e-67	PF01596	GO:0008168	K00588
Contig20578	2	evm.model.Contig20578.1	TRINITY_GG_8452_c0_g1_i1	1040	37.4	3-mercaptopyruvate sulfurtransferase [Pseudovibrio ascidiaceicola]	3.5e-32	PF00581	GO:0004792; GO:0016740; GO:0016783; GO:0016784; GO:0005829	K01011
Contig21668	2	evm.model.Contig21668.1	TRINITY_GG_24501_c0_g1_i2	1119	34.05	glycerophosphodiester phosphodiesterase family protein [Levilactobacillus andaensis]	1.03e-09	PF03009	GO:0006629; GO:0008081; GO:0008889; GO:0016787	-
Contig22085	2	evm.model.Contig22085.1	TRINITY_GG_25355_c0_g1_i1	1150	32.78	class I SAM-dependent methyltransferase [Mycolicibacterium wolinskyi]	2.81e-11	PF08241	GO:0008170; GO:0008757	-
Contig22253	2	evm.model.Contig22253.1	TRINITY_GG_14488_c1_g1_i1	1162	35.2	penicillin acylase family protein [Bacillus cereus]	7.51e-08	PF01804	-	-
Contig22721	2	evm.model.Contig22721.1	TRINITY_GG_11812_c0_g1_i1	1195	33.64	peptide-methionine (R)-S-oxide reductase MsrB [Escherichia coli]	5.3e-30	PF01641	GO:0016491; GO:0046872	K07305
Contig22787	2	evm.model.Contig22787.1	TRINITY_GG_10733_c0_g1_i2	1199	32.11	MAG: class I SAM-dependent methyltransferase [Deltaproteobacteria bacterium]	1.2e-54	PF01596	GO:0008168	-
Contig22798	2	evm.model.Contig22798.1	TRINITY_GG_18962_c0_g1_i1	1200	33.25	macro domain-containing protein [Thermotoga neapolitana]	1.54e-49	PF01661	GO:0006260; GO:0006281; GO:0050794; GO:0003678; GO:0005488	K23518
Contig22860	2	evm.model.Contig22860.1	TRINITY_GG_19877_c0_g1_i1	1204	34.39	DMT family transporter [Cellulophaga baltica]	5.62e-09	PF00892	GO:0016020	-
Contig23672	2	evm.model.Contig23672.1	TRINITY_GG_6843_c0_g1_i1	1264	33.54	appr-1-p processing domain protein [Thermosipho africanus TCF52B]	1.36e-20	PF01661	GO:0010629; GO:0045892; GO:0060335; GO:0003714; GO:0003950; GO:0044389; GO:1990404; GO:0005737	-
Contig24182	2	evm.model.Contig24182.1	TRINITY_GG_8749_c0_g1_i1	1301	32.74	hypothetical protein CVT99_08110 [Bacteroidetes bacterium HGW-Bacteroidetes-16]	9.74e-15	PF08240	GO:0006631; GO:0006633; GO:0016491; GO:0016651; GO:0019166; GO:0070402	-
Contig24483	2	evm.model.Contig24483.1	TRINITY_GG_11568_c0_g1_i1	1326	36.05	DMT family transporter [Nonlabens dokdonensis]	8.98e-12	PF00892	-	-
Contig24525	2	evm.model.Contig24525.1	TRINITY_GG_21922_c0_g1_i6	1329	32.58	molecular chaperone DnaJ, partial [Candidatus Moranbacteria bacterium]	1.28e-11	PF00226	GO:0006260; GO:0009408; GO:0042026; GO:0051085; GO:0005524; GO:0008270; GO:0031072; GO:0051082; GO:0005737	K09502
Contig25028	2	evm.model.Contig25028.1	TRINITY_GG_16132_c0_g1_i1	1366	40.26	cellulase family glycosylhydrolase [Labilibacter marinus]	2.83e-126	-	GO:0004553; GO:0016798; GO:0016985	K19355
Contig26089	2	evm.model.Contig26089.1	TRINITY_GG_83_c0_g1_i1	1448	31.84	MOSC domain-containing protein [Echinicola pacifica]	1.48e-19	PF03476;PF03473	-	K07140
Contig26187	2	evm.model.Contig26187.1	TRINITY_GG_3008_c0_g1_i1	1455	30.93	EamA family transporter [Clostridium sp. Ade.TY]	2.07e-07	PF00892	GO:0016020	-
Contig26689	2	evm.model.Contig26689.1	TRINITY_GG_19374_c0_g1_i1	1491	30.52	methyltransferase domain-containing protein [Mesorhizobium sp.]	4.24e-08	PF08241	GO:0032259; GO:0008168; GO:0008757	-
Contig26994	2	evm.model.Contig26994.1	TRINITY_GG_7069_c0_g1_i2	1516	30.47	DMT family transporter [Nonlabens dokdonensis]	2.58e-08	PF00892	-	-
Contig29066	2	evm.model.Contig29066.1	TRINITY_GG_9539_c0_g1_i1	1683	35.18	CAP domain-containing protein [Calothrix sp. PCC 7103]	2.31e-48	PF00188	-	-
Contig29312	2	evm.model.Contig29312.1	TRINITY_GG_22317_c0_g1_i1	1703	29.54	DUF2804 domain-containing protein [Brevibacillus laterosporus]	2.06e-11	PF22866;PF10974	-	-
Contig30955	2	evm.model.Contig30955.1	TRINITY_GG_29280_c0_g1_i3	1838	30.41	3-mercaptopyruvate sulfurtransferase [Yersinia rohdei]	4.36e-20	PF00581	GO:0004792; GO:0016740; GO:0016783; GO:0005829	-
Contig31267	2	evm.model.Contig31267.1	-	1867	33.37	CAP domain-containing protein [Fischerella muscicola]	4.52e-30	PF00188	GO:0006508; GO:0008233	-
Contig32798	1	evm.model.Contig32798.1	TRINITY_GG_27526_c0_g1_i1	1998	30.43	PAS domain S-box protein [Labilibaculum euxinus]	3.48e-35	PF02518	-	K07648
Contig35964	2	evm.model.Contig35964.1	TRINITY_GG_30286_c0_g1_i2	2296	34.41	MULTISPECIES: cellulase family glycosylhydrolase [unclassified Imperialibacter]	2.82e-110	PF00150	GO:0004553; GO:0016798; GO:0016985	K19355
Contig36565	2	evm.model.Contig36565.1	TRINITY_GG_14002_c0_g1_i1	2362	32.6	MULTISPECIES: CAP domain-containing protein [unclassified Anabaena]	1.75e-34	PF00188	GO:0006508; GO:0008233	-
Contig40622	2	evm.model.Contig40622.1	TRINITY_GG_19855_c0_g1_i1	2868	32.91	cystathionine gamma-synthase [Trichormus variabilis]	1.94e-18	PF01053	-	K01760
Contig41449	1	evm.model.Contig41449.1	TRINITY_GG_27403_c0_g1_i1	2999	29.84	hypothetical protein EOP10_29950, partial [Proteobacteria bacterium]	1.29e-25	PF02518	GO:0000160; GO:0007165; GO:0000155	K07716
Contig42295	2	evm.model.Contig42295.1	TRINITY_GG_27017_c0_g1_i1	3138	31.84	purine-nucleoside phosphorylase [Caldicellulosiruptor morganii]	9.4e-49	PF01048	GO:0009116; GO:0004731; GO:0016757; GO:0005737; GO:0005739	K03783
Contig43666	2	evm.model.Contig43666.1	TRINITY_GG_24802_c0_g1_i3	3403	33.53	DUF4215 domain-containing protein, partial [Deltaproteobacteria bacterium]	7.73e-10	PF06011;PF13948	GO:0006508; GO:0007166; GO:0004222; GO:0005615	K08647
Contig43876	2	evm.model.Contig43876.1	TRINITY_GG_15193_c0_g1_i2	3448	33.96	putative Ig domain-containing protein, partial [Pectobacterium versatile]	1.84e-37	PF05345	-	-
Contig44441	2	evm.model.Contig44441.1	TRINITY_GG_12829_c0_g1_i1	3580	30.67	CAP domain-containing protein [Dulcicalothrix desertica]	6.04e-23	PF00188	GO:0006508; GO:0008233	-
Contig45336	2	evm.model.Contig45336.1	TRINITY_GG_22706_c0_g1_i3	3824	30.52	DUF1800 family protein [Phragmitibacter flavus]	2.37e-09	PF07691;PF13948	-	-
Contig46366	1	evm.model.Contig46366.1	TRINITY_GG_27403_c0_g1_i1	4163	30.1	hypothetical protein EOP10_29950, partial [Proteobacteria bacterium]	3.76e-15	-	GO:0000160; GO:0000155; GO:0004673; GO:0005524; GO:0016301; GO:0005886; GO:0016020	K11527
Contig46366	1	evm.model.Contig46366.2	TRINITY_GG_27403_c0_g1_i1	4163	30.1	ATP-binding protein [Brevibacillus reuszeri]	7.69e-07	PF02518	-	-
Contig46928	2	evm.model.Contig46928.2	TRINITY_GG_16606_c0_g1_i1	4398	33.31	putative Ig domain-containing protein [Pectobacterium wasabiae]	6.9e-14	-	-	K04361
Contig47073	1	evm.model.Contig47073.1	TRINITY_GG_21984_c0_g1_i2	4469	28.51	macro domain-containing protein [Clostridium novyi]	1.84e-34	PF01661	GO:0010629; GO:0045892; GO:0060335; GO:0003714; GO:0003950; GO:0044389; GO:1990404; GO:0005737	K23518
Contig47234	2	evm.model.Contig47234.1	TRINITY_GG_17560_c0_g1_i2	4547	34.81	putative Ig domain-containing protein [Cyclobacterium xiamenense]	4.41e-52	PF05345	-	-
Contig47736	2	evm.model.Contig47736.1	TRINITY_GG_6872_c1_g1_i1	4824	30.62	hypothetical protein AMJ65_13590 [Phycisphaerae bacterium SG8_4]	3.18e-14	PF07691;PF00630	-	-
Contig47911	1	evm.model.Contig47911.1	TRINITY_GG_4316_c0_g1_i1	4961	33.54	PKD domain-containing protein [Myxococcaceae bacterium]	1.91e-09	PF07691;PF00630	GO:0005975; GO:0007154; GO:0030245; GO:0045493; GO:0004553; GO:0016798; GO:0030247; GO:0031176; GO:0016020
Contig48250	2	evm.model.Contig48250.1	TRINITY_GG_22288_c0_g1_i1	5229	32.22	Ig-like domain-containing protein, partial [Shewanella sp. SM35]	2.55e-16	PF05345	-	-
Contig48544	1	evm.model.Contig48544.1	TRINITY_GG_17081_c0_g1_i1	5510	28.49	putative Ig domain-containing protein [Pectobacterium brasiliense]	9.96e-08	-	GO:0007156; GO:0005509; GO:0043236; GO:0005886; GO:0016011; GO:0016020; GO:0042383	-
Contig48725	2	evm.model.Contig48725.1	TRINITY_GG_14654_c1_g1_i1	5691	30.08	putative Ig domain-containing protein, partial [Pectobacterium brasiliense]	2.05e-06	-	GO:0007156; GO:0005509; GO:0043236; GO:0005886; GO:0016011; GO:0016020; GO:0042383	-
Contig49336	2	evm.model.Contig49336.1	TRINITY_GG_23102_c0_g1_i1	6580	27.78	macro domain-containing protein [Propionispora sp. 2/2-37]	3.21e-27	PF01661	GO:0010629; GO:0045892; GO:0060335; GO:0003714; GO:0003950; GO:0016787; GO:0044389; GO:1990404; GO:0005737	K13849
Contig49385	2	evm.model.Contig49385.1	TRINITY_GG_9765_c0_g1_i15	6690	31.85	putative Ig domain-containing protein [Planktothrix agardhii]	7.94e-09	PF06011	GO:0007156; GO:0005509; GO:0043236; GO:0005886; GO:0008305; GO:0016011; GO:0016020; GO:0042383	-
Contig49426	2	evm.model.Contig49426.2	TRINITY_GG_30955_c0_g1_i2	6776	28.44	macro domain-containing protein [Propionispora sp. 2/2-37]	3.24e-29	PF01661	GO:0003824	K23518
Contig49640	2	evm.model.Contig49640.1	TRINITY_GG_19626_c0_g1_i1	7309	27.86	putative Ig domain-containing protein [Pectobacterium brasiliense]	2.38e-10	-	GO:0007156; GO:0005509; GO:0043236; GO:0005886; GO:0016011; GO:0016020; GO:0042383	-
Contig49758	2	evm.model.Contig49758.2	TRINITY_GG_1470_c0_g1_i3	7661	29.12	macro domain-containing protein [Clostridium novyi]	1.15e-13	PF01661	GO:0061463	K15260
Contig49815	2	evm.model.Contig49815.3	TRINITY_GG_1730_c0_g1_i1	7909	26.91	macro domain-containing protein [Clostridium novyi]	6.99e-25	PF01661	GO:0010629; GO:0045892; GO:0060335; GO:0003714; GO:0003950; GO:0016787; GO:0044389; GO:1990404; GO:0005634; GO:0005737	K23518
Contig49819	2	evm.model.Contig49819.3	TRINITY_GG_30955_c0_g1_i2	7917	26.94	macro domain-containing protein [Clostridium novyi]	1.12e-32	PF01661	GO:0010629; GO:0045892; GO:0060335; GO:0003714; GO:0003950; GO:0016787; GO:0044389; GO:1990404; GO:0005634; GO:0005737	K23518
Contig50185	1	evm.model.Contig50185.1	TRINITY_GG_12659_c0_g1_i1	11407	30.65	ig family protein [Pectobacterium actinidiae]	5.79e-71	PF05345	-	K22018
Contig50200	2	evm.model.Contig50200.1	TRINITY_GG_38_c0_g1_i1	11818	26.71	macro domain-containing protein [Clostridium acetireducens]	2.05e-25	PF01661	GO:0010629; GO:0045892; GO:0060335; GO:0003714; GO:0003950; GO:0016787; GO:0044389; GO:1990404; GO:0005737	K23518
Contig23951	2	evm.model.Contig23951.1	TRINITY_GG_11649_c0_g1_i1	1284	34.58	peptide-methionine (R)-S-oxide reductase MsrB [Nitrospinae bacterium]	2.97e-20	PF01641		K07305
Contig24671	2	evm.model.Contig24671.1	TRINITY_GG_17656_c0_g1_i1	1340	33.88	sulfurtransferase, partial [Qipengyuania sp.]	2e-39	PF00581		K01011
Contig46539	2	evm.model.Contig46539.1	TRINITY_GG_13305_c0_g1_i1	4234	32.92	PA14 domain-containing protein [Draconibacterium orientale]	5.22e-14	PF07691;PF13948;PF00630
Contig36797	1	evm.model.Contig36797.1	TRINITY_GG_14894_c0_g1_i1	2388	31.49	ATP-binding protein [Acidobacteriota bacterium]	4e-30	PF02518;PF00512		K07716
Contig21671	2	evm.model.Contig21671.1	TRINITY_GG_24501_c0_g1_i2	1119	33.96	glycerophosphodiester phosphodiesterase family protein [Apilactobacillus ozensis]	4e-09	PF03009
Contig21312	0	evm.model.Contig21312.1	TRINITY_GG_12427_c0_g1_i1	1093	33.94	glycoside hydrolase family 3 C-terminal domain-containing protein [uncultured Barnesiella sp.]	1e-10	PF07691
Contig44103	2	evm.model.Contig44103.1	TRINITY_GG_10984_c0_g1_i1	3501	33.02	response regulator [Arcobacter arenosus]	8e-38	PF02518;PF00512		K07648
Contig46553	2	evm.model.Contig46553.1	TRINITY_GG_25510_c0_g1_i1	4240	28.8	ATP-binding protein [Seleniivibrio woodruffii]	1e-22	PF00072
Contig22851	1	evm.model.Contig22851.1	TRINITY_GG_17173_c0_g1_i1	1204	29.73	ATP-binding protein [Shimia sp. NS0008-38b]	2e-21	PF02518		K07679

## Sheet: E. octocarinatus
Genome ID	Telomere number	Gene ID	Transcripts ID	Length	GC %	NCBI_best_hit	E-value	Protein_domain	Gene_ontology_annotation	KEGG_ortholog
Contig10800	2	evm.model.Contig10800.1	c39675_g1_i1	2338	31.74	CAP domain-containing protein [Calothrix sp. NIES-2100]	2.61e-32	PF00188	GO:0006508; GO:0008233
Contig10822	2	evm.model.Contig10822.1	c15915_g1_i1	5637	27.53	macro domain-containing protein [Clostridium botulinum]	5.96e-10	-	GO:0010629; GO:0045892; GO:0060335; GO:0003714; GO:0003950; GO:0016787; GO:0044389; GO:1990404; GO:0005737	K23368
Contig12320	2	evm.model.Contig12320.1	c19896_g1_i1	1159	33.22	MOSC domain-containing protein [Ignavibacteria bacterium]	4.85e-25	PF03476;PF03473	GO:0042126; GO:0043545; GO:0003824; GO:0008265; GO:0008940; GO:0030151; GO:0030170; GO:0043546	K07140
Contig12720	2	evm.model.Contig12720.1	c136_g1_i2	959	30.03	GNAT family N-acetyltransferase [Clostridium beijerinckii]	1.06e-17	PF00583	GO:0032918; GO:0004145; GO:0008080; GO:0016740; GO:0016747; GO:0019809; GO:0005737	-
Contig13529	2	evm.model.Contig13529.1	c16172_g2_i1	1235	31.42	DMT family transporter [Maribacter hydrothermalis]	5.41e-07	PF00892	GO:0016020	-
Contig13530	2	evm.model.Contig13530.1	c18686_g1_i1	1345	32.57	DUF2804 domain-containing protein [Clostridium polynesiense]	3.21e-11	PF22866;PF10974	-	-
Contig15235	2	evm.model.Contig15235.1	c21505_g1_i1	3104	34.25	hypothetical protein COW42_00640, partial [Deltaproteobacteria bacterium CG17_big_fil_post_rev_8_21_14_2_50_63_7]	3.45e-07	PF13948	GO:0006508; GO:0007166; GO:0004222; GO:0004252; GO:0008233; GO:0005615	-
Contig15247	2	evm.model.Contig15247.1	c10142_g1_i1	3098	28.76	glutaminase A [Francisella sp. FSC1006]	4.56e-107	PF04960;PF12796	GO:0006537; GO:0006541; GO:0006543; GO:0004359; GO:0016787	K01425
Contig15537	2	evm.model.Contig15537.1	c19229_g1_i5	2936	27.35	glycoside hydrolase family 3 C-terminal domain-containing protein, partial [Thermogemmatispora onikobensis]	2.45e-08	PF07691	GO:0016787	-
Contig1583	2	evm.model.Contig1583.1	c17557_g1_i3	1519	28.7	EamA family transporter [Gelidibacter mesophilus]	1.38e-09	PF00892	GO:0016020	-
Contig16	2	evm.model.Contig16.1	c5637_g1_i2	1365	31.43	glucokinase [Deltaproteobacteria bacterium]	2.33e-41	PF02685	GO:0006096; GO:0051156; GO:0004340; GO:0005524; GO:0005536; GO:0016301; GO:0005737; GO:0005739	K00845
Contig1632	2	evm.model.Contig1632.2	c1376_g1_i1	2877	34.17	CAP domain-containing protein [Nostoc sp. FACHB-110]	8.19e-35	PF00188	GO:0006508; GO:0008233	-
Contig17569	2	evm.model.Contig17569.1	c48306_g1_i1	1805	27.81	EamA family transporter [Vibrio sp. SCSIO 43135]	1.28e-13	PF00892	GO:0016020	-
Contig17641	2	evm.model.Contig17641.1	-	1776	29.73	domain-containing protein [Gemmatimonadetes bacterium]	1.7e-19	PF00188	-	-
Contig18879	2	evm.model.Contig18879.1	c11711_g1_i1	1375	32.15	DMT family transporter [Mariniflexile sp. TRM1-10]	4.56e-12	PF00892	-	-
Contig19166	2	evm.model.Contig19166.1	c20288_g1_i1	1252	32.51	multidrug transporter [Algibacter alginicilyticus]	1.81e-11	PF00892	-	-
Contig21035	2	evm.model.Contig21035.1	c21010_g1_i1	643	33.13	protease inhibitor I42 family protein [Acinetobacter sp. YH12239]	2.09e-11	PF09394	GO:0004869	-
Contig21660	1	evm.model.Contig21660.1	-	6964	24.14	putative Ig domain-containing protein [Pectobacterium aroidearum]	1.64e-09	-	GO:0007156; GO:0005509; GO:0043236; GO:0005886; GO:0016011; GO:0016020; GO:0042383	-
Contig21939	2	evm.model.Contig21939.1	-	5475	28.16	DUF4215 domain-containing protein [Leptospira biflexa]	2.13e-08	PF13948	-	-
Contig22224	2	evm.model.Contig22224.1	c37462_g1_i1	1486	30.62	EamA family transporter [Gammaproteobacteria bacterium]	1.05e-14	PF00892	GO:0016020	-
Contig22825	2	evm.model.Contig22825.1	c46777_g1_i1	3237	31.82	putative Ig domain-containing protein, partial [Oscillatoria sp. HE19RPO]	1.58e-35	PF05345	GO:0007156; GO:0098609; GO:0005509; GO:0005886; GO:0016020	-
Contig2297	2	evm.model.Contig2297.1	-	1478	30.72	DMT family transporter [Mariniflexile maritimum]	5.41e-14	PF00892	-	-
Contig24177	2	evm.model.Contig24177.1	c23024_g1_i1	1392	33.76	cellulase family glycosylhydrolase [Flammeovirga pacifica]	2.64e-126	PF02836	GO:0004553; GO:0016798; GO:0016985	K19355
Contig25449	2	evm.model.Contig25449.1	c11044_g1_i2	1435	29.9	3-mercaptopyruvate sulfurtransferase [Kordiimonas sp. SCSIO 12603]	4.94e-26	PF00581	GO:0019346; GO:0019450; GO:0004792; GO:0016740; GO:0016783; GO:0016829; GO:0030170; GO:0005829	K01011
Contig25920	2	evm.model.Contig25920.1	c8933_g1_i1	2550	27.49	DMT family transporter [Tepidibacter formicigenes]	4.67e-13	PF00892	-	-
Contig26530	2	evm.model.Contig26530.1	-	1318	29.44	metabolite transporter (DMT) superfamily [Photobacterium aphoticum]	2.34e-06	PF00892	GO:0016020	-
Contig26738	2	evm.model.Contig26738.1	c33355_g1_i1	1424	29.56	EamA family transporter [Maribacter thermophilus]	2.65e-14	PF00892	GO:0016020	-
Contig27266	2	evm.model.Contig27266.1	-	5578	24.4	putative Ig domain-containing protein [Pectobacterium brasiliense]	7.02e-13	PF05345	GO:0007156; GO:0005509; GO:0043236; GO:0005886; GO:0016011; GO:0016020; GO:0042383	-
Contig28021	2	evm.model.Contig28021.1	c927_g1_i1	3699	28.82	PA14 domain-containing protein [Pedosphaera parvula]	3.07e-12	PF13948;PF07691	GO:0006080; GO:0016787; GO:0016798; GO:0016985	-
Contig28169	2	evm.model.Contig28169.1	c17722_g1_i1	4232	32.44	putative Ig domain-containing protein [Cyclobacterium xiamenense]	6.09e-48	PF05345	GO:0016020	-
Contig28612	2	evm.model.Contig28612.1	c37911_g1_i1	1627	28.46	FAD-binding protein [Mesobacillus persicus]	1.53e-10	PF01565	GO:1903457; GO:0003824; GO:0004458; GO:0008720; GO:0016491; GO:0050660; GO:0071949; GO:0005739	-
Contig28617	2	evm.model.Contig28617.1	c20418_g1_i2	2700	28.96	hypothetical protein [Flavobacterium suaedae]	9.33e-09	-	-	-
Contig29328	2	evm.model.Contig29328.1	c17169_g1_i2	1655	27.13	molecular chaperone DnaJ, partial [Caldiserica bacterium]	1.14e-26	PF00226;PF01556	GO:0005488	K03686
Contig29479	2	evm.model.Contig29479.1	c39675_g1_i1	2333	32.15	CAP domain-containing protein [Nostoc sp. FACHB-110]	2.03e-34	PF00188	GO:0006508; GO:0008233	-
Contig29861	2	evm.model.Contig29861.2	c20496_g2_i1	11967	29.36	putative Ig domain-containing protein [Microcoleus sp. FACHB-68]	1.02e-53	PF05345	GO:0007156; GO:0005509; GO:0043236; GO:0005886; GO:0008305; GO:0016011; GO:0016020; GO:0042383	-
Contig29901	2	evm.model.Contig29901.1	c19564_g1_i2	6719	34.53	DUF4215 domain-containing protein, partial [Deltaproteobacteria bacterium]	3.55e-09	PF13948	GO:0006508; GO:0007166; GO:0004222; GO:0005615	-
Contig3046	2	evm.model.Contig3046.1	c41746_g1_i1	1282	33.31	DMT family transporter [Nonlabens dokdonensis]	1.62e-09	PF00892	-	-
Contig30703	2	evm.model.Contig30703.1	c16213_g1_i1	1230	30.41	MULTISPECIES: DMT family transporter [Fusobacterium]	1.58e-09	PF00892	GO:0006865; GO:0016020	-
Contig3081	2	evm.model.Contig3081.1	c19769_g1_i2	9219	27.67	PA14 domain-containing protein [Thermoflavifilum thermophilum]	8.34e-12	PF07691	GO:0005975; GO:0009251; GO:0004553; GO:0008422; GO:0016787	-
Contig31063	2	evm.model.Contig31063.1	c28811_g1_i1	1234	29.01	DMT family transporter [Formosa algae]	1.77e-09	PF00892	GO:0016020	-
Contig31632	2	evm.model.Contig31632.1	c10964_g1_i1	1981	35.84	DUF4215 domain-containing protein, partial [Myxococcus sp. CA040A]	3.19e-08	PF13948	GO:0006508; GO:0007166; GO:0004222; GO:0005509; GO:0005615	K24068
Contig31919	2	evm.model.Contig31919.1	c695_g1_i1	1921	36.8	aldehyde dehydrogenase family protein [Methylocaldum szegediense]	1.09e-96	PF00171	GO:0016620	K00128
Contig32124	2	evm.model.Contig32124.1	c19047_g1_i1	2338	30.84	ATP-binding protein [Roseivirga misakiensis]	2.29e-07	PF00512	GO:0016301	-
Contig3299	2	evm.model.Contig3299.2	c14007_g1_i1	12121	29.62	putative Ig domain-containing protein [Pectobacterium carotovorum]	5.1e-40	PF05345	GO:0007156; GO:0005509; GO:0043236; GO:0005886; GO:0008305; GO:0016011; GO:0016020; GO:0042383	-
Contig4072	2	evm.model.Contig4072.2	c15915_g1_i1	5752	27.47	macro domain-containing protein [Clostridium novyi]	3.51e-11	-	GO:0016787	-
Contig4113	2	evm.model.Contig4113.1	c24326_g1_i1	1491	27.83	glutaminyl-peptide cyclotransferase [Segetibacter koreensis]	1.58e-40	PF05096	GO:0016603; GO:0016740	-
Contig41441	2	evm.model.Contig41441.1	c29842_g1_i1	1668	31.35	EamA family transporter [Algoriphagus sp. AGSA1]	3.33e-11	PF00892	-	-
Contig414486	2	evm.model.Contig414486.1	c374_g1_i1	936	35.15	MULTISPECIES: MIP family channel protein [unclassified Nocardioides]	2.88e-12	PF00230	GO:0006833; GO:0055085; GO:0015250; GO:0015267; GO:0005886; GO:0016020	-
Contig4441	2	evm.model.Contig4441.1	c8650_g1_i1	1313	31	DMT family transporter [Nonlabens ulvanivorans]	3.05e-14	PF00892	-	-
Contig572	2	evm.model.Contig572.1	c8650_g1_i1	1358	32.18	DMT family transporter [Nonlabens dokdonensis]	1.39e-13	PF00892	-	-
Contig6274	2	evm.model.Contig6274.1	-	2215	30.11	CAP domain-containing protein [Dolichospermum sp. LEGE 00240]	5.81e-31	PF00188	GO:0006508; GO:0008233	-
Contig6437	2	evm.model.Contig6437.1	c15915_g1_i1	5824	27.87	macro domain-containing protein [Clostridium novyi]	1.16e-35	PF01661	GO:0016787	K23518
Contig862	1	evm.model.Contig862.1	-	2700	27.22	PA14 domain-containing protein [Paenibacillus sp. PK3_47]	4.85e-09	PF07691	GO:0000272; GO:0009251; GO:0004553; GO:0008422; GO:0016798; GO:0102483	-
Contig905	2	evm.model.Contig905.2	c26888_g1_i1	1057	31.5	NAD-dependent deacetylase [Epsilonproteobacteria bacterium]	1.31e-47	PF02146	GO:0003824; GO:0043167	K12410
Contig9396	2	evm.model.Contig9396.1	c19649_g1_i2	7000	24.51	macro domain-containing protein [Thermotoga neapolitana]	4.14e-19	PF01661	GO:0008150; GO:0003674; GO:0061463; GO:0005575	K15260
Contig9458	2	evm.model.Contig9458.1	c6827_g1_i1	2304	30.95	T9SS C-terminal target domain-containing protein [Sphingobacteriales bacterium]	2.27e-12	PF13948;PF07691;PF00630	-	-
Contig7776	2	evm.model.Contig7776.1	c15779_g1_i1	1600	33	cellulase family glycosylhydrolase [Gramella sp. AN32]	7.38e-124	PF00150		K19355
Contig24780	2	evm.model.Contig24780.1	c8241_g1_i1	1647	28.05	peptide-methionine (R)-S-oxide reductase MsrB [Thiorhodospira sibirica]	1.09e-43	PF01641		K07305
Contig5521	2	evm.model.Contig5521.1	c25323_g1_i1	1285	31.36	peptide-methionine (R)-S-oxide reductase MsrB [Perlucidibaca aquatica]	2.72e-22	PF01641		K07305
Contig414449	2	evm.model.Contig414449.1	c18639_g2_i1	1405	31.17	3-mercaptopyruvate sulfurtransferase [Alphaproteobacteria bacterium]	4e-30	PF00581
Contig26780	2	evm.model.Contig26780.1	c15690_g1_i1	4352	26.75	response regulator [Saccharibacillus sacchari]	1e-28	PF00512;PF02518		K07678
Contig3319	2	evm.model.Contig3319.1	c15746_g1_i1	2954	28.47	ATP-binding protein [Puia sp.]	3e-22	PF00512;PF02518		K07678
Contig22345	2	evm.model.Contig22345.1	c10966_g1_i1	756	32.94	NUDIX hydrolase [Halopseudomonas sp.]	9e-17	PF00293
Contig10145	2	evm.model.Contig10145.1	c5637_g1_i2	1355	31.81	MULTISPECIES: glucokinase [Caldilinea]	2e-21	PF02685		K00845
Contig18168	2	evm.model.Contig18168.1	c8889_g1_i1	1774	27.51	glycerate kinase [Bacteroides clarus]	5e-23	PF02595		K00865
Contig5529	2	evm.model.Contig5529.1	c25719_g1_i1	1101	33.33	recombination factor protein RarA/unknown domain fusion protein [Thermotoga neapolitana DSM 4359]	1e-30	PF01661
Contig11435	2	evm.model.Contig11435.1	c18450_g1_i1	13696	25.94	putative Ig domain-containing protein [Salaquimonas pukyongi]	8e-12	PF05345
Contig713	2	evm.model.Contig713.1	c1823_g1_i1	1839	30.18	enoyl-CoA hydratase [Brevundimonas sp. BH3]	3e-27	PF00378		K01692
Contig10249	2	evm.model.Contig10249.1	c16579_g1_i1	2487	33.82	MULTISPECIES: CAP domain-containing protein [Planktothricoides]	5e-20	PF00188

## Sheet: E. vannus
Genome ID	Telomere number	Gene ID	Transcripts ID	Length	GC %	NCBI_best_hit	E-value	Protein_domain	Gene_ontology_annotation	KEGG_ortholog
Contig10096	2	evm.model.Contig10096.1	TRINITY_DN102778_c0_g4_i1	2150	41.07	FAD-dependent oxidoreductase [Polyangium spumosum]	4.07e-101	-	-	-
Contig1063	2	evm.model.Contig1063.1	TRINITY_DN98065_c0_g1_i1	3666	39.03	putative Ig domain-containing protein [Pectobacterium versatile]	5.04e-72	PF05345	GO:0016020	-
Contig118	1	evm.model.Contig118.3	TRINITY_DN105482_c11_g1_i2	1550	39.03	putative Ig domain-containing protein [Pectobacterium brasiliense]	6.66e-20	PF05345	GO:0007156; GO:0005509; GO:0043236; GO:0005886; GO:0016011; GO:0016020; GO:0042383
Contig12862	2	evm.model.Contig12862.1	TRINITY_DN50282_c0_g1_i2	1500	38.2	cellulase family glycosylhydrolase [Lutibacter agarilyticus]	1.39e-118	-	GO:0004553; GO:0016798; GO:0016985	K19355
Contig13151	2	evm.model.Contig13151.1	TRINITY_DN86475_c1_g1_i1	3196	34.2	cellulase family glycosylhydrolase [Zunongwangia profunda]	2.95e-124	-	GO:0004553; GO:0016985	K19355
Contig1427	2	evm.model.Contig1427.1	TRINITY_DN99902_c0_g1_i2	1287	37.3	cation-translocating P-type ATPase [Anaerococcus sp. Marseille-P9784]	4.45e-33	PF00122	GO:0006883; GO:0010248; GO:0030007; GO:0036376; GO:1902600; GO:1990573; GO:0005391; GO:0005524; GO:0016887; GO:0005886; GO:0016020	K05850
Contig14320	2	evm.model.Contig14320.1	TRINITY_DN73079_c0_g1_i1	1260	35.95	metallophosphoesterase [Cellulophaga sp. BC115SP]	1.12e-11	PF00149	-	K14379
Contig14484	2	evm.model.Contig14484.1	TRINITY_DN81093_c0_g1_i1	1242	39.69	DMT family transporter [Olleya aquimaris]	1.33e-12	PF00892	-	-
Contig14603	2	evm.model.Contig14603.1	TRINITY_DN82495_c0_g1_i1	1238	38.29	DMT family transporter [Povalibacter uvarum]	1.26e-12	PF00892	GO:0016020	-
Contig14641	2	evm.model.Contig14641.1	-	1188	38.47	DMT family transporter [Vibrio jasicida]	7.81e-10	PF00892	-	-
Contig14910	2	evm.model.Contig14910.1	TRINITY_DN84752_c0_g1_i2	13787	34.55	DMT family transporter [Aureibaculum algae]	1.57e-07	PF00892	GO:0016020	-
Contig17970	2	evm.model.Contig17970.1	TRINITY_DN28799_c0_g2_i1	25218	47.97	thiol-disulfide oxidoreductase DCC [Shewanella marisflavi]	5.61e-14	PF04134	-	-
Contig19553	1	evm.model.Contig19553.1	TRINITY_DN105482_c11_g5_i1	8634	35.49	putative Ig domain-containing protein, partial [Pectobacterium versatile]	8.11e-16	PF05345	-	-
Contig19553	1	evm.model.Contig19553.2	TRINITY_DN105482_c11_g5_i1	8634	35.49	putative Ig domain-containing protein [Pectobacterium zantedeschiae]	2.08e-45	PF05345	GO:0007156; GO:0005509; GO:0043236; GO:0005886; GO:0008305; GO:0016011; GO:0016020; GO:0042383	-
Contig196	1	evm.model.Contig196.1	TRINITY_DN105482_c11_g5_i1	7268	36.09	putative Ig domain-containing protein [Microcoleus sp. FACHB-672]	7.75e-67	PF05345	GO:0007156; GO:0005509; GO:0043236; GO:0005886; GO:0008305; GO:0016011; GO:0016020; GO:0042383	-
Contig19690	0	evm.model.Contig19690.1	TRINITY_DN105482_c11_g5_i1	5460	33.28	ig family protein [Pectobacterium actinidiae]	1.03e-39	PF05345	GO:0007156; GO:0005509; GO:0043236; GO:0005886; GO:0008305; GO:0016011; GO:0016020; GO:0042383	-
Contig19901	1	evm.model.Contig19901.1	TRINITY_DN75324_c0_g1_i2	9379	38.49	glycoside hydrolase family 3 C-terminal domain-containing protein [Flavobacterium saccharophilum]	4.64e-09	PF07691		-
Contig20041	0	evm.model.Contig20041.1	TRINITY_DN105482_c11_g5_i1	4065	36.01	putative Ig domain-containing protein [Pectobacterium carotovorum]	3.62e-11	PF05345	GO:0007156; GO:0005509; GO:0043236; GO:0005886; GO:0016011; GO:0016020; GO:0042383	-
Contig20314	2	evm.model.Contig20314.2	TRINITY_DN100360_c0_g1_i1	3584	37.81	gamma-glutamylcyclotransferase [Thermoanaerobacter uzonensis]	1.35e-08	PF06094	GO:0003839; GO:0016740; GO:0016829	-
Contig20674	2	evm.model.Contig20674.1	TRINITY_DN98112_c0_g2_i1	3148	41.42	uncharacterized protein CMC5_061070 [Chondromyces crocatus]	3.87e-08	PF13948	GO:0008233	-
Contig21514	2	evm.model.Contig21514.1	TRINITY_DN59566_c0_g2_i1	2501	38.22	DUF1295 domain-containing protein [Oceanotoga sp. DSM 15011]	4.22e-34	PF06966	GO:0016020	-
Contig21854	2	evm.model.Contig21854.1	TRINITY_DN97109_c0_g1_i2	2309	35.99	hypothetical protein D0528_10695 [Methylococcales bacterium]	8.62e-15	-	-	-
Contig31639	2	evm.model.Contig31639.1	TRINITY_DN96371_c2_g1_i2	2211	38.58	hypothetical protein [Candidatus Bandiella numerosa]	3.8e-246	-	-	-
Contig22079	2	evm.model.Contig22079.1	TRINITY_DN96371_c2_g1_i2	2209	38.43	hypothetical protein [Candidatus Bandiella numerosa]	8.78e-245	-	-	-
Contig22128	2	evm.model.Contig22128.1	TRINITY_DN96371_c2_g1_i1	2193	38.49	hypothetical protein [Candidatus Bandiella numerosa]	1.37e-241	-	-	-
Contig23768	1	evm.model.Contig23768.1	TRINITY_DN102638_c0_g1_i10	1596	43.55	PAS domain-containing hybrid sensor histidine kinase/response regulator [Roseivirga sp. 4D4]	1.16e-30	PF02518	-	K07678
Contig24	2	evm.model.Contig24.2	-	12938	33.68	putative Ig domain-containing protein, partial [Microvirga lupini]	5.72e-15	PF05345	GO:0007154; GO:0007156; GO:0005509; GO:0043236; GO:0005886; GO:0016011; GO:0016020; GO:0042383
Contig24471	2	evm.model.Contig24471.1	TRINITY_DN80109_c0_g1_i1	1395	36.92	3-mercaptopyruvate sulfurtransferase [Rhodovibrio sodomensis]	1.48e-35	PF00581	GO:0004792; GO:0016740; GO:0016783; GO:0005829; GO:0016020	K01011
Contig24838	2	evm.model.Contig24838.1	TRINITY_DN88253_c0_g1_i2	1285	40.54	EamA family transporter [Desnuesiella massiliensis]	1.36e-15	PF00892	-	-
Contig25063	2	evm.model.Contig25063.1	TRINITY_DN90255_c0_g1_i3	1228	36.56	NAD-dependent deacetylase [Campylobacter coli]	2.3e-25	PF02146	GO:0006338; GO:0016740; GO:0017136; GO:0046872; GO:0070403	-
Contig25077	2	evm.model.Contig25077.1	TRINITY_DN93529_c0_g1_i1	1224	39.87	DMT family transporter [Brumimicrobium salinarum]	9.32e-11	PF00892	-	-
Contig2730	2	evm.model.Contig2730.1	TRINITY_DN96371_c2_g1_i2	2208	38.77	hypothetical protein [Candidatus Bandiella numerosa]	3.8e-246	-	-	-
Contig28049	1	evm.model.Contig28049.1	TRINITY_DN105120_c1_g2_i3	1520	37.96	transporter substrate-binding domain-containing protein [Pseudomonas syringae]	1.09e-14	PF02518	-	K07678
Contig29838	2	evm.model.Contig29838.2	-	12939	33.62	putative Ig domain-containing protein, partial [Microvirga lupini]	1.66e-16	PF05345	GO:0007154; GO:0007156; GO:0005509; GO:0043236; GO:0005886; GO:0016011; GO:0016020; GO:0042383	-
Contig29898	1	evm.model.Contig29898.1	TRINITY_DN105482_c11_g5_i1	8187	35.58	putative Ig domain-containing protein [Pectobacterium versatile]	4.93e-14	PF05345	-	-
Contig29919	1	evm.model.Contig29919.3	TRINITY_DN105482_c11_g5_i1	7609	36.21	ig family protein [Pectobacterium actinidiae]	4.2e-68	PF05345	GO:0007156; GO:0005509; GO:0043236; GO:0005886; GO:0008305; GO:0016011; GO:0016020; GO:0042383	-
Contig29938	2	evm.model.Contig29938.2	TRINITY_DN102247_c0_g4_i1	7235	33.35	hypothetical protein PL921480294 [Planktothrix tepida PCC 9214]	8.09e-11	PF05345	GO:0007156; GO:0031640; GO:0042742; GO:0003796; GO:0003824; GO:0005509; GO:0043236; GO:0005576; GO:0005886; GO:0016011; GO:0016020; GO:0042383	-
Contig31681	0	evm.model.Contig31681.2	TRINITY_DN105482_c11_g1_i2	2917	33.36	hypothetical protein SOASR015_12340 [Pectobacterium carotovorum subsp. carotovorum]	3.27e-12	PF05345	GO:0007156; GO:0005509; GO:0043236; GO:0005886; GO:0016011; GO:0016020; GO:0042383	-
Contig31778	2	evm.model.Contig31778.1	TRINITY_DN102778_c0_g1_i1	2154	40.06	hypothetical protein [Nannocystis exedens]	1.98e-103	-	-	-
Contig33874	1	evm.model.Contig33874.1	TRINITY_DN81828_c0_g1_i1	1157	43.22	MULTISPECIES: enoyl-CoA hydratase [Methylosinus]	1.33e-75	PF00378	GO:0003824	K01692
Contig34803	1	evm.model.Contig34803.2	TRINITY_DN83098_c2_g1_i1	3363	56.14	bifunctional tRNA (5-methylaminomethyl-2-thiouridine)(34)-methyltransferase MnmD/FAD-dependent 5-carboxymethylaminomethyl-2-thiouridine(34) oxidoreductase MnmC [Spongiibacter nanhainus]	3.14e-255	PF01266	GO:0008033; GO:0008168	K15461
Contig35804	0	evm.model.Contig35804.2	TRINITY_DN105482_c11_g5_i1	5846	36.32	putative Ig domain-containing protein [Pectobacterium carotovorum]	2.38e-12	PF05345	GO:0007154; GO:0007156; GO:0005509; GO:0043236; GO:0005886; GO:0016011; GO:0016020; GO:0042383	-
Contig3585	2	evm.model.Contig3585.1	-	1742	35.76	ankyrin repeat domain-containing protein, partial [Brachyspira hampsonii]	1.43e-07	-	-	-
Contig36298	1	evm.model.Contig36298.1	TRINITY_DN88128_c0_g1_i5	815	36.93	CAP domain-containing protein [Helicobacter sp. 16-1353]	1.51e-17	-	GO:0006508; GO:0008233	-
Contig4030	2	evm.model.Contig4030.1	TRINITY_DN87921_c0_g1_i1	1530	34.44	IS630 family transposase [Acinetobacter equi]	8.7e-09	PF13358	-	-
Contig4127	2	evm.model.Contig4127.1	TRINITY_DN71216_c0_g1_i1	1507	40.08	MAG: EamA family transporter [Candidatus Arcticimaribacter sp.]	2.19e-13	PF00892	-	-
Contig5636	2	evm.model.Contig5636.1	TRINITY_DN52154_c0_g2_i1	747	41.77	oxidoreductase-like domain-containing protein [Paraburkholderia dilworthii]	5.72e-08	PF09791	GO:0005739	-
Contig6008	1	evm.model.Contig6008.3	-	10249	34.03	putative Ig domain-containing protein, partial [Microvirga lupini]	2.23e-15	PF05345	GO:0007154; GO:0007156; GO:0005509; GO:0043236; GO:0005886; GO:0016011; GO:0016020; GO:0042383	-
Contig6035	2	evm.model.Contig6035.2	TRINITY_DN102247_c0_g4_i1	7183	33.25	hypothetical protein PL921480294 [Planktothrix tepida PCC 9214]	3.12e-10	PF05345	GO:0007156; GO:0031640; GO:0042742; GO:0003796; GO:0003824; GO:0005509; GO:0043236; GO:0005576; GO:0005886; GO:0008305; GO:0016011; GO:0016020; GO:0042383	-
Contig6806	2	evm.model.Contig6806.1	TRINITY_DN80804_c0_g1_i1	3812	43.76	putative Ig domain-containing protein [Cyclobacterium xiamenense]	1.93e-68	PF05345	GO:0016020	-
Contig8157	2	evm.model.Contig8157.1	-	2824	34.81	tyrosine-type recombinase/integrase [Sunxiuqinia indica]	1.22e-08	PF00589	GO:0006310; GO:0015074; GO:0044826; GO:0046718; GO:0075713; GO:0003677; GO:0005737	-
Contig8546	2	evm.model.Contig8546.1	TRINITY_DN84607_c0_g1_i1	2654	40.92	glutaminase, partial [bacterium]	4.97e-102	PF04960;PF12796	GO:0006537; GO:0006541; GO:0006543; GO:0004359; GO:0016787	K01425
Contig8687	1	evm.model.Contig8687.1	TRINITY_DN94071_c0_g1_i2	2598	34.68	TlpA family protein disulfide reductase [Flexithrix dorotheae]	1.42e-141	PF08534	-	-
Contig9423	2	evm.model.Contig9423.1	TRINITY_DN97109_c0_g1_i2	2341	36.52	hypothetical protein D0528_10695 [Methylococcales bacterium]	8.62e-15	-	-	-
Contig9688	2	evm.model.Contig9688.1	TRINITY_DN96371_c2_g1_i1	2262	38.9	hypothetical protein [Candidatus Bandiella numerosa]	3.34e-239	-	-	-
Contig9982	2	evm.model.Contig9982.1	TRINITY_DN102778_c0_g1_i1	2178	40.59	hypothetical protein [Nannocystis exedens]	5.04e-107	-	-	-
Contig23779	2	evm.model.Contig23779.1	TRINITY_DN88791_c0_g1_i1	1595	36.11	cystathionine gamma-synthase [Thermococcus sp. 2319x1]	1.76e-120	PF01053	GO:0016829	K01739
Contig35710	2	evm.model.Contig35710.1	TRINITY_DN63815_c0_g1_i1	609	37.93	MAG: protease inhibitor I42 family protein [Methanolinea sp.]	5.46e-06	PF09394	GO:0004869	-
Contig12984	2	evm.model.Contig12984.1	TRINITY_DN86475_c0_g3_i1	1530	39.08	cellulase family glycosylhydrolase [Flammeovirga agarivorans]	2.13e-121	PF00150		K19355
Contig24244	2	evm.model.Contig24244.1	TRINITY_DN86475_c0_g3_i1	1462	38.65	cellulase family glycosylhydrolase [Flammeovirga agarivorans]	1.51e-121	-		K19355
Contig4538	2	evm.model.Contig4538.1	TRINITY_DN76003_c0_g1_i1	1329	39.5	peptide-methionine (R)-S-oxide reductase MsrB [Terriglobales bacterium]	5e-25	PF01641		K07305
Contig23884	2	evm.model.Contig23884.1	TRINITY_DN73529_c0_g1_i1	1564	37.21	FAD-dependent oxidoreductase [Anaerolineales bacterium]	8e-22	PF01266		K00285
Contig25651	2	evm.model.Contig25651.1	TRINITY_DN88128_c0_g1_i5	1125	39.73	CAP domain-containing protein [Okeania sp. SIO2D1]	3e-18	-
Contig37156	0	evm.model.Contig37156.1	TRINITY_DN105482_c11_g5_i1	7806	35.29	putative Ig domain-containing protein [Pectobacterium brasiliense]	8e-43	PF05345
Contig34089	2	evm.model.Contig34089.1	TRINITY_DN91146_c0_g1_i5	1061	38.64	macro domain-containing protein [Thermosipho africanus]	2e-30	PF01661		K23518
Contig36976	1	evm.model.Contig36976.1	TRINITY_DN93529_c0_g1_i1	801	39.83	DMT family transporter [Cohaesibacter sp.]	1e-10	PF00892
Contig22935	1	evm.model.Contig22935.1	TRINITY_DN90283_c35_g3_i1	1920	38.59	MULTISPECIES: phosphatidylinositol-specific phospholipase C [Chitinophaga]	7e-30	PF00388;PF14200		K01771
Contig15546	2	evm.model.Contig15546.1	TRINITY_DN87060_c0_g2_i1	1079	39.11	3-mercaptopyruvate sulfurtransferase [Brevundimonas sp. 357]	3e-34	PF00581		K01011
Contig17305	1	evm.model.Contig17305.1	TRINITY_DN95622_c0_g1_i2	1224	39.46	aldo/keto reductase [Cyclobacterium sp. SYSU L10401]	5e-23	PF00248		K06221
Contig37496	0	evm.model.Contig37496.1	TRINITY_DN88128_c0_g1_i5	654	38.07	CAP domain-containing protein [Helicobacter sp. 16-1353]	2e-17	-
Contig1547	2	evm.model.Contig1547.1	TRINITY_DN99935_c0_g1_i5	3074	35.49	response regulator [Chromatiales bacterium]	7e-20	-		K07648
Contig14248	2	evm.model.Contig14248.1		1299	38.11	DMT family transporter [Parasedimentitalea huanghaiensis]	2e-07	PF00892
