# Supplementary material for: Detection and functional analysis of horizontal gene transfer events in the ciliate Euplotes
Source: Front Microbiol. 2026 Apr 8;17:1782463. doi: 10.3389/fmicb.2026.1782463 (PMC13071891; doi:10.3389/fmicb.2026.1782463)
Supplement: Supplementary file 3 [file Table_3.xlsx]

## Sheet: Sheet1
Table S3 List of detected bacterial symbionts in Euplotes
Symbiont	Classification	Reference
Fluviibacter phosphoraccumulans	Betaproteobacteria, Rhodocyclales, Fluviibacteraceae, Fluviibacter	Comparative genomic analysis of symbiotic and free-living Fluviibacter phosphoraccumulans strains provides insights into the evolutionary origins of obligate Euplotes-bacterial endosymbioses, Appl Environ Microbiol, 2024, 90(3):e0190023
Polynucleobacter necessarius	Betaproteobacteria, Burkholderiales, Burkholderiaceae, Polynucleobacter	Betaproteobacterial symbionts of the ciliate Euplotes: origin and tangled evolutionary path of an obligate microbial association, Environ Microbiol, 2012, 14:2553–2563
Ca. Protistobacter heckmanni	Betaproteobacteria, Burkholderiales, Burkholderiaceae, Candidatus Protistibacter	Betaproteobacterial symbionts of the ciliate Euplotes: origin and tangled evolutionary path of an obligate microbial association, Environ Microbiol, 2012, 14:2553–2563
Ca. Devosia symbiotica	Alphaproteobacteria, Rhizobiales, Hyphomicrobiaceae, Devosiaceae, Devosia	Symbiont replacement between bacteria of different classes reveals additional layers of complexity in the evolution of symbiosis in the ciliate Euplotes, Protist, 2018, 169:43–52
Ca. Devosia euplotis	Alphaproteobacteria, Rhizobiales, Hyphomicrobiaceae, Devosiaceae, Devosia	Identification of the bacterial endosymbionts of the marine ciliate Euplotes magnicirratus (Ciliophora, Hypotrichia) and proposal of ‘Candidatus Devosia euplotis’, Int J Syst Evol Microbiol, 2004, 54:1151–1156
Devosia sp.	Alphaproteobacteria, Rhizobiales, Hyphomicrobiaceae, Devosiaceae, Devosia	Symbionts of the ciliate Euplotes: diversity, patterns and potential as models for bacteria–eukaryote endosymbioses, Proc R Soc B, 2019, 286:20190693
Ca. Megaira polyxenophila	Alphaproteobacteria, Rickettsiales, Rickettsiaceae, Candidatus Megaera	"Candidatus Megaira polyxenophila" gen. nov., sp. nov.: considerations on evolutionary history, host range and shift of early divergent rickettsiae, PLoS ONE, 2013, 8:e72581
Ca. Megaira venefica	Alphaproteobacteria, Rickettsiales, Rickettsiaceae, Candidatus Megaera	Symbionts of the ciliate Euplotes: diversity, patterns and potential as models for bacteria–eukaryote endosymbioses, Proc R Soc B, 2019, 286:20190693
Ca. Cyrtobacter zanobii	Alphaproteobacteria, Rickettsiales, Ca. Midichloriaceae, Candidatus Cyrtobacter	Symbionts of the ciliate Euplotes: diversity, patterns and potential as models for bacteria–eukaryote endosymbioses, Proc R Soc B, 2019, 286:20190693
Ca. Cyrtobacter sp.	Alphaproteobacteria, Rickettsiales, Ca. Midichloriaceae, Candidatus Cyrtobacter	Symbionts of the ciliate Euplotes: diversity, patterns and potential as models for bacteria–eukaryote endosymbioses, Proc R Soc B, 2019, 286:20190693
Ca. Anadelfobacter sociabilis	Alphaproteobacteria, Rickettsiales, Ca. Midichloriaceae,Candidatus Anadelfobacter	Symbionts of the ciliate Euplotes: diversity, patterns and potential as models for bacteria–eukaryote endosymbioses, Proc R Soc B, 2019, 286:20190693
Ca. Euplotella sexta	Alphaproteobacteria, Rickettsiales, Ca. Midichloriaceae, Candidatus Euplotella	Symbionts of the ciliate Euplotes: diversity, patterns and potential as models for bacteria–eukaryote endosymbioses, Proc R Soc B, 2019, 286:20190693
Ca. Bandiella numerosa	Alphaproteobacteria, Rickettsiales, Ca. Midichloriaceae, Candidatus Bandiella	Symbionts of the ciliate Euplotes: diversity, patterns and potential as models for bacteria–eukaryote endosymbioses, Proc R Soc B, 2019, 286:20190693
Caedimonas varicaedens	Alphaproteobacteria, Holosporales, Caedimonadaceae, Caedimonas	Symbionts of the ciliate Euplotes: diversity, patterns and potential as models for bacteria–eukaryote endosymbioses, Proc R Soc B, 2019, 286:20190693
Ca. Parafinniella ignota	Alphaproteobacteria, Holosporales, Paracaedibacteraceae, Candidatus Parafinniella	Symbionts of the ciliate Euplotes: diversity, patterns and potential as models for bacteria–eukaryote endosymbioses, Proc R Soc B, 2019, 286:20190693
Ca. Fujishimia apicalis	Alphaproteobacteria, Holosporales, Holosporaceae, Candidatus Fujishimia	Symbionts of the ciliate Euplotes: diversity, patterns and potential as models for bacteria–eukaryote endosymbioses, Proc R Soc B, 2019, 286:20190693
Ca. Finniella dimorpha	Alphaproteobacteria, Holosporales, Paracaedibacteraceae, Candidatus Finniella	Symbionts of the ciliate Euplotes: diversity, patterns and potential as models for bacteria–eukaryote endosymbioses, Proc R Soc B, 2019, 286:20190693
Ca. Endonucleariobacter sp.	Gammaproteobacteria, Gammaproteobacteria incertae sedis, Candidatus Endonucleariobacter	Symbionts of the ciliate Euplotes: diversity, patterns and potential as models for bacteria–eukaryote endosymbioses, Proc R Soc B, 2019, 286:20190693
Ca. Nebulobacter yamunensis	Gammaproteobacteria, Thiotrichales, Fastidiosibacteraceae, Candidatus Nebulibacter	Symbionts of the ciliate Euplotes: diversity, patterns and potential as models for bacteria–eukaryote endosymbioses, Proc R Soc B, 2019, 286:20190693
Francisella adeliensis	Gammaproteobacteria, Thiotrichales, Francisellaceae, Francisella	Symbionts of the ciliate Euplotes: diversity, patterns and potential as models for bacteria–eukaryote endosymbioses, Proc R Soc B, 2019, 286:20190693
Ca. Pinguicoccus supinus	Verrucomicrobia, Opitutae, Puniceicoccaceae, Ca. Pinguicoccus	Morphology, ultrastructure, genomics, and phylogeny of Euplotes vanleeuwenhoeki sp. nov. and its ultra-reduced endosymbiont "Candidatus Pinguicoccus supinus" sp. nov, Sci Rep, 2020, 10(1):20311
Ca. Euplotechlamydia quinta	Chlamydiia, Parachlamydiales, Rhabdochlamydiaceae, Candidatus Euplotechlamydia	"Candidatus Euplotechlamydia quinta," a novel chlamydia-like bacterium hosted by the ciliate Euplotes octocarinatus (Ciliophora, Spirotrichea), J Eukaryot Microbiol, 2023, 70(2):e12945
